# Supplementary material for: Insights into Complex Compounds of Ampicillin: Potentiometric and Spectroscopic Studies
Source: Int J Mol Sci. 2025 Aug 6;26(15):7605. doi: 10.3390/ijms26157605 (PMC12347571; doi:10.3390/ijms26157605)
Supplement: Supplementary file 1 [file ijms-26-07605-s001.zip]

Archive with 1 entries (1 files):
- ijms-3739687-supplementary.pdf
